# Supplementary material for: Senescent immune cells accumulation promotes brown adipose tissue dysfunction during aging
Source: Nat Commun. 2023 Jun 2;14:3208. doi: 10.1038/s41467-023-38842-6 (PMC10237528; doi:10.1038/s41467-023-38842-6)
Supplement: Supplementary file 3 — Source Data [file 41467_2023_38842_MOESM3_ESM.xlsx]

## Sheet: Figure 1
Fig. 1 Proinflammatory and senescent S100A8+ immune cells accumulate in brown adipose tissue with age
	Fig. 1d			Fig. 1h					Fig. 1i
	T Cells_neg	1.26923		CD45+CD11b-CD3+S100A8+ cell（%）					CD45+CD3-CD11b+S100A8+ cell（%）
	T Cells_pos	156			2 mon	8 mon	15 mon			2 mon	8 mon	15 mon
	Neutro_neg	0		#1	6.22	9.96	24.8		#1	17.4	45	57.9
	Neutro_pos	39.5882		#2	13.6	4.27	37.8		#2	22.5	33.4	48.4
	MPs_neg	0.064803		#3	3.71	9.86	28.6		#3	28.6	49	54.1
	MPs_pos	4.49597		#4	8.35	11.4			#4	14	40.5	49
	ECs_neg	0.041584		p value					#5		40.4
	ECs_pos	2.22222		ANOVA	0.0004				p value
	Proli Cells_neg	0.030303		2 month vs 8 month	0.9593				ANOVA	<0.0001
	Proli Cells_pos	2		2 month vs 15 month	0.0006				2 month vs 8 month	0.0006
				8 month vs 15 month	0.0008				2 month vs 15 month	<0.0001
									8 month vs 15 month	0.0436

## Sheet: Figure 2
Fig. 2 BAT-infiltrating S100A8+ immune cells originate from the bone marrow
	Figure 2e					Figure 2f					Figure 2g
	GFP+ area（%）					GFP+ T cell(%)					GFP+ myeloid cell(%)
		2 mon	6 mon	12 mon			2 mon	6 mon	12 mon			2 mon	6 mon	12 mon
	#1	0.196	0.396	1.464		#1	2.74	9.26	15.8		#1	4.29	18	33.5
	#2	0.265	0.459	1.578		#2	6.82	8.54	14.3		#2	6.39	15.7	32.5
	#3	0.159	0.304	1.594		#3	4.39	11.3	12.3		#3	6.35	23.6	36.7
	#4	0.184	0.345	1.366		#4	3.45	10.8	13.2		#4	12.3	16.3	28.9
	p value					#5	4.54	8.3	17.4		#5	10.7	21.9	27.2
	ANOVA	<0.0001				p value					p value
	2 month vs 8 month	0.0264				ANOVA	<0.0001				ANOVA	<0.0001
	2 month vs 15 month	<0.0001				2 month vs 8 month	0.0009				2 month vs 8 month	0.0009
	8 month vs 15 month	<0.0001				2 month vs 15 month	<0.0001				2 month vs 15 month	<0.0001
						8 month vs 15 month	0.0014				8 month vs 15 month	0.0003

## Sheet: Figure 3
Fig. 3 Senescent S100A8+ immune cells are sufficient to inhibit BAT thermogenic function in young mice
	Figure 3a
	Protein	S100A8-				S100A8+				p value
		#1	#2	#3	#4	#1	#2	#3	#4
	UCP1	0.653515	1.3466	0.777536	1.22235	0.453821	0.306851	0.589715	0.260728	0.0175
	PGC-1α	1.06371	1.20367	1.0757	0.656922	0.269739	0.315338	0.504583	0.285139	0.0024
	Figure 3c
	Gene	S100A8-					S100A8+					p value
		#1	#2	#3	#4	#5	#1	#2	#3	#4	#5
	Ppargc1a	1.02289	0.767984	1.27298	1.167	0.769153	0.601183	0.453232	0.552894	0.756	0.873	0.0238
	Ucp1	0.959091	0.90343	1.1541	0.824	1.15937	0.703193	0.647802	0.570569	0.374	0.626	0.0015
	p16	1.39905	0.865066	0.826263	0.79	1.11962	2.02556	1.68243	1.58801	1.265	1.308	0.0129
	p21	0.805498	1.02245	1.2142	0.896	1.06184	1.36737	1.551	1.3854	0.9543	1.435	0.0252
	Figure 3d
	Protein	S100A8-					S100A8+					p value
		#1	#2	#3	#4	#5	#1	#2	#3	#4	#5
	P16	0.889853	0.766429	1.09661	1.17692	1.07018	2.0487	2.40585	1.91745	1.48449	1.35498	0.0034
	P21	0.571789	0.928529	1.23234	0.936429	1.33092	1.98618	2.07174	1.60899	1.18907	1.08489	0.0405
	Figure 3e
	Period	S100A8-									S100A8+						p value
		#1	#2	#3	#4	#5	#6	#7	#8	#9	#1	#2	#3	#4	#5	#6
	Dark	140.33	141.443	133.103	139.45	120.77	121.471	105.679	135.674	147.855	77.7422	105.193	116.017	108.229	106.833	114.654	0.002283
	Light	100.511	127.353	133.041	95.9434	92.5145	92.1527	98.6721	109.079	128.804	75.9018	84.5953	102.032	90.9445	94.4431	142.766	0.338637
	Total	120.421	134.398	133.072	117.697	106.642	106.812	102.175	122.377	138.329	76.822	94.8942	109.025	99.587	100.638	128.71	0.033055
	Cold	182.584	207.487	187.109	165.707	183.145	148.143	177.021	178.576	178.912	98.6934	129.838	152.959	154.645	154.609	191.495	0.020781
	Figure 3f
	Period	S100A8-									S100A8+						p value
		#1	#2	#3	#4	#5	#6	#7	#8	#9	#1	#2	#3	#4	#5	#6
	Dark	0.683578	0.686058	0.638741	0.535951	0.557248	0.584498	0.508891	0.656958	0.71206	0.373398	0.511867	0.554506	0.525347	0.508771	0.556568	0.022278
	Light	0.486259	0.610283	0.640366	0.455616	0.446512	0.440354	0.471176	0.521667	0.614188	0.365893	0.418449	0.487093	0.436093	0.446858	0.692129	0.339515
	Total	0.584919	0.64817	0.639554	0.495783	0.50188	0.512426	0.490033	0.589312	0.663124	0.369645	0.465158	0.5208	0.48072	0.477815	0.624349	0.102937
	Cold	0.822593	0.975536	0.880706	0.768437	0.836934	0.678593	0.853595	0.841912	0.836304	0.468213	0.627435	0.723014	0.729026	0.728933	0.951646	0.010209
	Figure 3g
	Time	S100A8- immune cells					S100A8+ immune cells
		#1	#2	#3	#4	#5	#1	#2	#3	#4	#5
	0h	38.7	38.6	38.5	38.2	38.3	38.5	38.2	38.3	38.4	38.2
	1h	36.4	36.6	36.4	36.7	36.9	35.6	35.8	35.9	34.6	34.4
	2h	35.8	35.4	35	34.9	35	34.3	34.5	34.4	33.6	33.6
	3h	34.8	34.3	34.9	33.6	34.7	33	33.3	33.5	32.5	33
	4h	33.8	33.4	33.8	32.9	34	32.5	32.1	32.4	31.4	32.3
	pTime	<0.0001
	pGroup	0.0004
	pTime x Group	0.0004
	Figure 3i
	Gene	AAV-Scramble					AAV-ShS100a8					p value
		#1	#2	#3	#4	#5	#1	#2	#3	#4	#5
	Ppargc1a	0.719	0.938	0.753	0.977	1.613	1.345	1.843	1.937	1.456	1.467	0.0157
	Ucp1	0.653	0.907	0.864	1.344	1.232	1.437	2.034	2.346	3.523	1.683	0.0141
	p16	0.738	1.243	0.886	0.929	1.204	0.425	0.635	0.564	0.572	0.767	0.0065
	p21	1.354	1.007	0.753	0.977	0.909	0.837	0.565	0.783	0.423	0.415	0.0175
	Figure 3j
	Time	AAV-Scramble					AAV-ShS100a8
		#1	#2	#3	#4	#5	#1	#2	#3	#4	#5
	0h	38.2	38.3	38.5	37.8	38.4	38.3	38.1	38.2	37.9	38.5
	1h	36.3	36	35.8	35.6	36.4	36.6	36.4	36.3	36	36.5
	2h	35.1	34.6	34.7	34.6	34.9	35.8	35.5	35.6	35.9	35.2
	3h	34	34.5	34.2	33.7	33.9	34.8	34.7	35.1	34.6	34.7
	4h	33.5	33.6	33.2	32.7	33.2	34.3	34.2	34.6	34.1	34.2
	pTime	<0.0001
	pGroup	0.0009
	pTime x Group	<0.0001

## Sheet: Figure 4
Fig.4 S100A8+ immune cells, coupling with sympathetic nerves and adipocytes, form neuroimmune adipose interfaces that inhibit sympathetic innervation
	Figure 4e
	S100A8	0.69	0.364	0.775	0.517	1.245	0.017	0.048	0.24	0.166	0.213	0.234	0.17	1.345	1.03	0.839	0.23	1.46	0.982
	TH	1.231	1.13	0.2	1.722	0.289	2.854	3.431	3.637	3.897	1.469	3.654	3.234	0.768	0.983	1.645	2.452	0.725	1.682
	R	-0.785
	p value	0.0001
	Figure 4f
	Protein	S100A8-			S100A8+			p value
		#1	#2	#3	#1	#2	#3
	TH	1.0043	0.969751	1.02595	0.751087	0.692398	0.625246	0.0015
	p-TH	0.838396	0.930161	1.23144	0.577685	0.705977	0.583018	0.0399
	TUBB3	0.995264	1.02076	0.983978	0.8099	0.819471	0.700225	0.0049
	Figure 4i					Figure 4i
	RBM3					RBM3
		2 mon	15 mon				S100A8-	S100A8+
	#1	0.977631	0.727977			#1	0.844012	0.601545
	#2	0.931542	0.525718			#2	1.11204	0.447094
	#3	1.09083	0.499165			#3	1.04395	0.464022
	p value	0.0086				p value	0.0062
	Figure 4k
	TH area（%）
		ShScramble	ShRbm3
	#1	2.175	0.787
	#2	3.234	0.928
	#3	1.837	1.231
	p value	0.0313
	Figure 4l
	Protein	AAV-ShScramble			AAV-ShRbm3			p value
		#1	#2	#3	#1	#2	#3
	TH	1.16243	1.05579	0.781777	0.590988	0.323572	0.51625	0.0195
	p-TH	0.92576	1.04687	1.02737	0.634638	0.627054	0.83948	0.0193
	TUBB3	1.10818	0.956998	0.934826	0.710446	0.531948	0.345459	0.0166
	UCP1	0.901276	1.01161	1.08711	0.579396	0.627144	0.598857	0.002
	RBM3	0.872582	1.17666	0.950758	0.675178	0.412527	0.332817	0.0188
	Figure 4m
	Time	AAV-Scramble							AAV-ShRbm3
		#1	#2	#3	#4	#5	#6	#7	#1	#2	#3	#4	#5	#6	#7
	0h	38.2	38.2	38	38.2	37.8	38	38.4	38	38.3	38.1	38.5	38.1	38.2	37.8
	1h	35.5	36.6	37.4	37.6	36	37.5	36.6	35.4	35.5	34.5	33.5	35	34.4	37
	2h	36.1	36	37.2	37.5	36	37.3	35.6	35	33.9	33.3	34.8	34.7	33.2	35.7
	3h	35.9	36	36.9	37	35.8	37	35.5	34.1	33.6	32.4	34.7	34.5	34.3	35.2
	4h	35.2	34.8	36.4	34.8	34.5	36.9	34.5	33.8	32.5	30.6	33.9	34.4	34	34.8
	pTime	<0.0001
	pGroup	0.0006
	pTime x Group	0.0003

## Sheet: Figure 5
Fig.5 Adipose RBM3 mediates the action of S100A8+ immune cells in sympathetic innervation
	Figure 5b
	TH area（%）
		S100A8++AAV-NC	S100A8++AAV-RBM3
	#1	0.787	2.175
	#2	0.835	2.823
	#3	0.909	3.432
	p value	0.0057
	Figure 5c
	protein	S100A8++AAV-NC			S100A8++AAV-RBM3			p value
		#1	#2	#3	#1	#2	#3
	TH	0.792453	1.14704	1.06051	1.71599	1.53206	1.55942	0.0076
	p-TH	0.86519	0.84742	1.28739	2.39834	2.74471	2.03985	0.005
	TUBB3	0.865641	1.15706	0.977303	1.47298	1.77791	1.32358	0.0295
	UCP1	1.11318	0.851026	1.03579	2.45582	1.99254	2.76612	0.0041
	Figure 5d
	Gene	S100A8++AAV-NC					S100A8++AAV-RBM3					p value
		#1	#2	#3	#4	#5	#1	#2	#3	#4	#5
	Rbm3	0.808902	0.943466	0.987559	0.796358	1.46371	14.703	3.52417	7.59273	9.32433	11.0977	0.0022
	Th	0.795338	0.564818	1.3147	1.35445	0.970698	1.70926	1.43304	2.34515	1.64466	2.04749	0.0054
	Ucp1	1.12434	1.1146	1.10884	0.652218	1.2277	1.72828	1.35334	1.96148	1.84492	2.0435	0.0015
	Ppargc1a	0.795338	0.564818	1.3147	1.35445	0.970698	1.70926	1.43304	2.34515	1.64466	2.04749	0.0054
	p16	1.09299	0.833549	1.16943	0.734023	1.17001	0.823163	0.639472	0.712584	0.696273	0.65416	0.0156
	p21	0.871378	0.918375	1.23884	1.15108	0.841378	0.389972	0.451074	0.305433	0.529523	0.207027	0.0002
	Figure 5e
	Period	S100A8++AAV-NC						S100A8++AAV-RBM3							p value
		#1	#2	#3	#4	#5	#6	#1	#2	#3	#4	#5	#6	#7
	Light	118.751	132.662	126.443	123.075	123.781	130.532	152.054	132.781	140.713	147.295	124.394	186.881	137.958	0.037431
	Dark	101.169	118.361	109.529	113.54	123.505	113.867	130.357	128.706	125.23	130.213	115.458	124.959	123.939	0.005621
	Total	109.96	125.511	117.986	118.308	123.643	122.2	149.379	135.938	144.499	148.168	122.769	178.755	135.074	0.006158
	Cold	161.755	182.113	155.285	142.176	177.174	185.215	220.71	177.493	203.014	211.051	205.794	226.791	201.655	0.001224
	Figure 5f
	Time	S100A8++AAV-NC					S100A8++AAV-RBM3
		#1	#2	#3	#4	#5	#1	#2	#3	#4	#5
	0h	37.6	36.8	37.4	37.3	37.7	37.3	37.6	37.9	37.2	38.3
	1h	37	36.2	36.9	36.6	37.2	36.9	37.2	37.4	37.4	37.8
	2h	35.8	35	35.9	36.2	36.1	36.2	36.2	36.4	36.9	37
	3h	34.9	34.2	35	35.5	35.4	35.4	35.8	35.8	36.5	36.5
	4h	35	33.7	34.8	34.6	34.9	35.3	35.4	35.5	36	35.8
	pTime	<0.0001
	pGroup	0.0166
	pTime x Group	0.0051
	Figure 5j
	Gene	si-NC			si-Rbm3			p value
		#1	#2	#3	#1	#2	#3
	Rbm3	0.909266	0.994256	1.09648	0.241372	0.169053	0.220872	0.0002
	Nrp1	0.824907	1.27516	0.89993	0.317339	0.403439	0.288911	0.0098
	Epha7	0.821146	1.21709	0.961762	0.291638	0.240503	0.3853	0.0049
	Figure 5k
	Protein	si-NC				si-Rbm3				p value
		#1	#2	#3	#4	#1	#2	#3	#4
	RBM3	1.09027	0.868537	1.05563	0.985562	0.669203	0.532775	0.471649	0.382226	0.0008
	NRP1	1.04992	1.05422	1.04226	0.85359	0.663599	0.69192	0.632651	0.891999	0.0105
	EPHA7	0.911556	1.03499	0.835728	1.21772	0.596117	0.844111	0.681175	0.57814	0.0198
	Figure 5l
	Gene	IgG				RBM3-Ab				p value
		#1	#2	#3	#4	#1	#2	#3	#4
	Nrp1	0.982	0.877	1.245	0.896	4.345	3.34	5.43	3.89	0.0004
	Epha7	0.763	1.123	0.983	1.131	3.534	4.25	5.187	2.293	0.0038
	Figure 5m Nrp1								Figure 5m Epha7
	Time	si-NC			si-Rbm3				Time	si-NC			si-Rbm3
		#1	#2	#3	#1	#2	#3			#1	#2	#3	#1	#2	#3
	0min	0.89	1.09	1.02	0.98	0.87	1.23		0min	0.908	1.129	0.963	0.848	0.927	1.28
	20min	0.88607	0.91	0.82	0.731892	0.76	0.65		20min	0.79	0.864	0.812	0.715	0.636	0.747
	40min	0.731876	0.79126	0.72	0.524884	0.58885	0.45		40min	0.676	0.632	0.738	0.586	0.473	0.495
	60min	0.664927	0.600846	0.62	0.348291	0.334188	0.37		60min	0.598	0.539	0.622	0.484	0.413	0.382
	pTime	0.0013							pTime	0.0021
	pGroup	0.0101							pGroup	0.0196
	pTime x Group	0.0429							pTime x Group	0.3873
	Figure 5n Axon length
		Ctrl	RBM3	RBM3+ siNrp1	RBM3+ siEpha7
	#1	110.49	140.8	84.8	103.73
	#2	99.3	156.3	74.9	108.8
	#3	117	127.56	109.34	93.8
	#4	104	123.9	97.9	120.8
	p value
	ANOVA	0.002
	Ctrl vs RBM3	0.027
	Ctrl vs RBM3+ siNrp1	0.3191
	Ctrl vs RBM3+ siEpha7	0.9996
	RBM3 vs RBM3+ siNrp1	0.0012
	RBM3 vsRBM3+ siEpha7	0.0225
	RBM3+ siNrp1 vsRBM3+ siEpha7	0.366

## Sheet: Figure 6
Fig. 6 Transplantation of human S100A8+ immune cells induce BAT aging and thermogenic decline in mice
	Figure 6a				Figure 6b
	CD45+S100A8+(%)				CD3+S100A8+(%)
		Young	Old			Young	Old
	#1	46.1	73.2		#1	11.1	20
	#2	51.7	83.2		#2	17.9	28
	#3	56.1	72.1		#3	13.5	20.6
	#4	55.2	78.4		#4	11.1	18.9
	#5	49.2	79.6		#5	6.07	17.4
	#6	33.9	65.2		#6	11	24.2
	#7	36.1	63.4		#7	18.6	23.2
	#8	40.9	61.9		#8	14.3	8.24
	#9	59.5	62.1		#9	18.7	17.47
	#10		85		#10		25.4
	#11		83.7		#11		25.5
	#12		80.2		#12		18.5
	#13		77.8		#13		18.1
	p value	<0.0001			p value	0.0174
	Figure 6e
	Protein	hS100A8-					hS100A8+					p value
		#1	#2	#3	#4	#5	#1	#2	#3	#4	#5
	TNF	0	2.85	2.34	4.81	6.4	8.22	5.24	7.71	0	2.05	0.5005
	IL-6	0.29	0	4.11	0	3.37	0	0	4.26	0	0	0.587
	Figure 6f
	hCD45+S100A8+(%)
		hS100A8-	hS100A8+
	#1	0.42	2.07
	#2	0.15	1.5
	#3	0	1.63
	#4	0.23	3.52
	#5	0.35	4.35
	p value	0.003
	Figure 6g
		hS100A8-			hS100A8+			p value
		#1	#2	#3	#1	#2	#3
	hCD45+ area (%)	0.103	0.235	0.309	1.671	1.023	1.158	0.0066
	TH+ area (%)	1.853	1.547	1.345	0.285	0.542	0.628	0.0037
	Figure 6h
	Protein	hS100A8-					hS100A8+					p value
		#1	#2	#3	#4	#5	#1	#2	#3	#4	#5
	UCP1	1.24408	1.17292	0.769061	1.0564	0.757539	0.368129	0.493252	0.230742	0.891932	0.416516	0.0087
	P16	1.17097	1.2711	0.859409	0.932367	0.766158	1.06125	1.25633	2.14589	2.13305	1.7704	0.024
	P21	0.893451	1.06536	0.881521	1.14739	1.01228	1.16135	1.17884	1.63608	1.67301	1.44003	0.0083
	Figure 6k
	Time	hS100A8-					hS100A8+
		#1	#2	#3	#4	#5	#1	#2	#3	#4	#5
	0h	37.4	37.8	37.8	38.1	38	38.1	37	37.2	38	38.2
	1h	36.4	36.5	37	36.9	36.7	36.2	35.9	35.7	36.8	36.5
	2h	35.9	35.3	35.8	35.6	35.5	35.1	35.9	35.2	36	36.1
	3h	35.6	34.9	34.9	34	34.6	31.8	34.2	32.7	33.3	33.8
	4h	33.5	33.3	34.2	33.6	33.8	29.2	33.8	29.9	31.8	32.6
	pTime	<0.0001
	pGroup	0.0208
	pTime x Group	0.0015

## Sheet: Figure 7
Fig.7 Paquinimod disrupts the function of S100A8+ senescent immune cells and ameliorates age-related metabolic dysfunction
	Figure 7a				Figure 7b
	S100A8+ T cells(%)				S100A8+ Myeloid cells(%)
		Vehicle	Paquinimod			Vehicle	Paquinimod
	#1	22.6	5.65		#1	56.3	20.8
	#2	34.6	9.35		#2	47.5	28.4
	#3	25.8	15.6		#3	48.7	28
	#4	26.3	13.9		#4	58.9	29.9
	#5	16.3	16.5		#5	63.6	32.2
	p value	0.0071			p value	<0.0001
	Figure 7d
	Gene	Vehicle					Paquinimod					p value
		#1	#2	#3	#4	#5	#1	#2	#3	#4	#5
	Th	1.11294	0.93611	0.733114	0.999709	1.21813	2.41623	2.56583	2.61456	2.80573	2.35968	<0.0001
	Ucp1	0.685193	0.866917	1.02066	1.23472	1.19252	1.50507	1.38458	1.8149	1.14523	1.20845	0.0307
	Figure 7e
	Protein	Vehicle						Paquinimod						p value
		#1	#2	#3	#4	#5	#6	#1	#2	#3	#4	#5	#6
	PGC-1α	1.15538	0.867095	0.976599	0.891533	1.15898	0.950413	1.40405	1.73022	1.70347	1.56055	1.36768	1.61669	<0.0001
	UCP1	0.972723	0.798361	1.37509	0.946881	0.698589	1.20836	2.50851	2.24103	1.85653	1.39633	1.35417	1.87732	0.0021
	Figure 7f
	Protein	Vehicle			Paquinimod			p value
		#1	#2	#3	#1	#2	#3
	P16	1.20276	0.822799	0.974439	0.693969	0.512852	0.357436	0.0313
	P21	0.807186	1.14984	1.04298	0.611046	0.621769	0.389101	0.0221
	Figure 7g
		Vehicle	Paquinimod
	#1	4.13	4.4
	#2	3.35	3.27
	#3	3.35	3.27
	#4	3.57	3.87
	#5	3.8	3.97
	#6	3.43	3.6
	p value	0.5811
	Figure 7h
	Time	Vehicle						Paquinimod
		#1	#2	#3	#4	#5	#6	#1	#2	#3	#4	#5	#6
	0 mon	100	100	100	100	100	100	100	100	100	100	100	100
	2 mon	107	112	110	113	107	105	104	106	104	102	103	104
	4 mon	115	114	121	119	117	109	107	108	113	110	108	110
	6 mon	118	121	124	123	119	112	108	109	115	114	109	111
	pTime	<0.0001
	pGroup	0.0019
	pTime x Group	0.0002
	Figure 7i
		Vehicle + ND	Paquinimod + ND
	#1	101.32	84.82
	#2	87.38	85.5819
	#3	98.37	56.07
	#4	89.51	75.74
	#5	112.3	67.027
	#6	97.1	53.85
	p value	0.0024
	Figure 7j
	Time	Vehicle + HFD					Paquinimod + HFD
		#1	#2	#3	#4	#5	#1	#2	#3	#4	#5
	0W	100	100	100	100	100	100	100	100	100	100
	1W	103	102	103	103	102	101	100	100	99	99
	2W	102	101	102	117	103	102	102	106	100	100
	3W	108	104	106	121	101	103	105	110	100	103
	4W	111	108	110	123	109	104	105	110	102	103
	5W	113	114	119	128	117	104	105	110	105	104
	6W	120	122	125	135	121	110	110	111	113	106
	7W	122	124	127	138	123	112	112	112	112	105
	8W	124	126	129	142	128	115	116	114	115	107
	9W	126	128	131	145	129	118	118	115	118	107
	10W	131	130	133	149	131	122	118	118	120	109
	11W	135	132	134	150	135	124	119	119	125	110
	12W	138	134	137	150	137	126	119	119	128	109
	pTime	<0.0001
	pGroup	0.0037
	pTime x Group	<0.0001
	Figure 7k												Figure 7k
	Time	Vehicle + HFD					Paquinimod + HFD						AUC
		#1	#2	#3	#4	#5	#1	#2	#3	#4	#5			Vehicle	Paquinimod
	0 min	84.6	106.2	106.2	113.4	88.2	73.8	77.4	97.2	88.2	68.4		#1	41877	33008
	15 min	545.4	471.6	491.4	460.8	496.8	475.2	430.2	491.4	477	397.8		#2	36113	30888
	30 min	527.4	432	451.8	390.2	428.4	435.6	419.4	419.4	408.6	361.8		#3	35073	34115
	60 min	405	291.6	266.4	274.8	315	244.8	226.8	271.8	275.2	203.4		#4	33912	33285
	90 min	223.2	239.4	199.8	208.8	212.4	198	180	212.4	192.6	136.8		#5	35654	26231
	120 min	156.6	172.8	183.6	190.8	138.6	149.4	147.6	136.8	149.4	93.6		p value	0.0354
	pTime	<0.0001
	pGroup	0.0286
	pTime x Group	0.4543
	Figure 7l Blood glucose level of basal %												Figure 7l
	Time	Vehicle + HFD					Paquinimod + HFD						AUC
		#1	#2	#3	#4	#5	#1	#2	#3	#4	#5			Vehicle	Paquinimod
	0 min	100	100	100	100	100	100	100	100	100	100		#1	9555	7560
	15 min	75	89	97	95	86	70	81	83	92	78		#2	9825	9218
	30 min	68	82	81	87	74	58	71	63	56	57		#3	10628	8663
	60 min	76	73	87	74	56	58	63	60	62	59		#4	9938	8955
	90 min	83	79	90	79	64	57	85	78	79	71		#5	8325	8303
	120 min	92	89	86	81	68	67	81	74	89	80		p value	0.0467
	pTime	<0.0001
	pGroup	0.0452
	pTime x Group	0.045
	Figure 7m
	tissue	Vehicle					Paquinimod					p value
		#1	#2	#3	#4	#5	#1	#2	#3	#4	#5
	BAT	1.0414	0.9955	1.0109	1.2373	0.7148	0.8965	1.3051	0.7918	1.28477	1.065	0.617
	iWAT	1.1282	0.9555	1.235	1.1841	0.9972	0.8506	1.0417	1.0162	1.0533	1.0004	0.1364
	eWAT	0.9571	1.0709	1.0771	0.8821	1.0128	0.9089	0.8483	0.8629	0.90879	0.8902	0.0169
	liver	1.1764	1.05	0.898	1.0641	0.8115	0.6969	0.7388	0.8375	0.821826	0.7665	0.0114

## Sheet: sp Figure 1
Supplementary Figure 1 S100A8+ immune cells accumulate in the BAT of aged rats and mice
	sp Figure 1l					sp Figure 1l
	S100A8					S100A9
		2 mon	8 mon	15 mon			2 mon	8 mon	15 mon
	#1	1.21165	0.966935	1.51987		#1	1.32584	0.612604	0.501673
	#2	0.911784	0.648322	1.19687		#2	0.737057	0.625556	0.830612
	#3	0.876565	0.865017	1.47583		#3	0.937105	0.692981	0.516794
	p value					p value
	ANOVA	0.0179				ANOVA	0.1094
	2 mon vs 8 mon	0.269				2 mon vs 8 mon	0.1638
	2 mon vs 15 mon	0.0703				2 mon vs 15 mon	0.133
	8 mon vs 15 mon	0.0165				8 mon vs 15 mon	0.9854
	sp Figure 1l					sp Figure 1l
	UCP1					PGC-1α
		2 mon	8 mon	15 mon			2 mon	8 mon	15 mon
	#1	0.912342	0.944555	0.453581		#1	1.12469	0.605061	0.571138
	#2	1.00882	0.94463	0.48346		#2	1.00393	0.518714	0.571516
	#3	1.07883	1.00268	0.297991		#3	0.871374	0.337585	0.409569
	p value					p value
	ANOVA	0.0001				ANOVA	0.0033
	2 mon vs 8 mon	0.8407				2 mon vs 8 mon	0.0047
	2 mon vs 15 mon	0.0002				2 mon vs 15 mon	0.0064
	8 mon vs 15 mon	0.0003				8 mon vs 15 mon	0.9494
	sp Figure 1q
		2 mon					15 mon					p value
		#1	#2	#3	#4	#5	#1	#2	#3	#4	#5
	CD3+S100A9+ (%)	3.21	10	16.7	12.9	12.3	22.2	15.2	39.5	29.6	22.7	0.0132
	CD11b+S100A9+ (%)	18.8	20.3	19.8	13.6	13	14.1	16.2	20.1	24.7	32.9	0.2591

## Sheet: sp Figure 2
Supplementary Figure 2 Senescent S100A8+ immune cells infiltrate various tissues
	sp Figure 2b
	Protein	S100A8-			S100A8+			p value
		#1	#2	#3	#1	#2	#3
	S100A8	0.755617	1.01042	1.23396	6.85418	5.73425	5.00106	0.0009
	PCNA	0.909204	0.902509	1.18829	0.65814	0.473184	0.39937	0.0158
	P16	1.01015	1.07402	0.915837	1.75048	2.06121	1.45056	0.0144
	P21	1.15333	0.907973	0.938698	1.74089	1.57601	1.57152	0.0027
	γH2AX	0.959873	1.04537	0.994754	1.41137	1.30515	1.2998	0.0015
	sp Figure 2c
	Gene	S100A8-			S100A8+			p value
		#1	#2	#3	#1	#2	#3
	p16	0.875544	0.785494	1.45405	2.58058	2.08953	3.52605	0.0228
	p21	0.857007	1.07285	1.08762	2.18925	2.27293	1.65281	0.0077
	Il6	1.09291	1.06259	0.861093	2.21679	2.54183	1.64642	0.0142
	Tnf	0.914137	1.40569	0.778213	1.83654	2.12194	1.96235	0.0106
	Il1b	0.856691	0.914153	1.2769	1.6044	1.61226	2.07534	0.0214
	Ccl5	1.1028	1.05757	0.85742	1.48601	1.22244	1.30868	0.037
	Ifng	0.943924	1.16218	0.911568	2.17071	4.3801	4.56856	0.0251
	sp Figure 2h
	Tissue	Young						Old						p value
		#1	#2	#3	#4	#5	#6	#1	#2	#3	#4	#5	#6
	iWAT	1.05964	0.990768	1.10718	0.917317	1.00569	0.919409	0.92717	0.918983	1.00306	0.975433	0.927637	0.964793	0.1922
	BAT	0.9145	0.778564	1.15793	1.05681	1.0324	1.05979	1.26699	1.33525	1.30311	1.00208	1.13696	1.29172	0.0146
	Liver	1.00543	0.983704	1.09083	0.948258	0.973239	0.998541	1.04205	1.11348	1.11408	1.05703	1.03347	0.977071	0.083

## Sheet: sp Figure 3
Supplementary Figure 3 Transfer of S100A8+ immune cells has no effects on food intake or activity
	sp Figure 3a				sp Figure 3f
		S100A8-	S100A8+			S100A8-	S100A8+
	#1	1.84	1.9		#1	0.53	1.55
	#2	1.73	1.66		#2	0.33	1.37
	#3	1.73	1.66		#3	0.16	0.73
	#4	1.88	1.88		#4	0.78	1.88
	#5	1.86	1.78		#5	0.56	2.34
	#6	1.61			#6	0.62	0.94
	#7	1.86			p value	0.0038
	#8	1.94
	#9	2.1
	p value	0.411
	sp Figure 3d
	Protein	GFP-				GFP+				p vaulue
		#1	#2	#3	#4	#1	#2	#3	#4
	UCP1	0.973998	1.00391	0.862718	1.15937	0.495184	0.420866	0.546134	0.363326	0.0003
	PGC-1α	1.22191	1.15165	1.00472	0.621718	0.362605	0.541024	0.260137	0.116347	0.0055
	sp Figure 3e
	Gene	GFP-				GFP+				p vaulue
		#1	#2	#3	#4	#1	#2	#3	#4
	Ucp1	1.05159	1.06864	0.688887	1.29175	0.647951	0.274301	0.501914	0.570503	0.0121
	Ppargc1a	1.19351	1.14369	0.913625	0.801858	0.678526	0.419917	0.582999	0.4888	0.005
	sp Figure 3g
		2 mon	8 mon	15 mon
	#1	789.4	889.4	656.4
	#2	685.3	745.3	885.3
	#3	983.5	990.5	1024.5
	#4	782.6	1083.6	982.6
	#5	1123.7	678.7	1175.7
	#6	1279.8	1307.8	1345.8
	p value
	ANOVA	0.848

[truncated: 3 more sheets: sp Figure 4, sp Figure 5, sp Figure 6]
